# Supplementary material for: Risk factors for anastomotic complications following thoracoscopic repair of type III esophageal atresia in neonates: a single-center retrospective cohort study
Source: Front Pediatr. 2026 Feb 17;14:1743040. doi: 10.3389/fped.2026.1743040 (PMC12953481; doi:10.3389/fped.2026.1743040)
Supplement: Supplementary file 2 [file Table2.xlsx]

## Sheet: S4_Summary
Complication	Analysis Item	Main Result (OR, 95% CI)	P-value	Key Response to Reviewer 1		Table Reference
Anastomotic leak (AL)	Operative time as categorical variable (≤2h vs >2h)	OR = 0.24 (0.09–0.63)	<0.01	Original core finding: ≤2 hours is protective		S4a
Anastomotic leak (AL)	Operative time as continuous variable (per hour increase)	OR = 2.17 (1.40–3.45)	<0.001	Sensitivity analysis: continuous variable analysis confirms dose-response relationship		S4a
Anastomotic leak (AL)	Univariate screening method	Logistic regression (not chi-square)	N/A	Used appropriate statistical method as requested by reviewer		S4b
Anastomotic stricture (AS)	Birth weight as continuous variable (per gram increase)	OR = 1.001 (1.000–1.002)	<0.01	Clinically negligible effect, supports "learning curve attenuated traditional risk factors" hypothesis		S4e
Anastomotic stricture (AS)	Operative time as continuous variable (per hour increase)	OR = 0.93 (0.62–1.42)	0.73	No significant association between operative time and AS		S4e
Statistical diagnostics	AL events per variable (EPV)	10.3	—	Adequate sample size (≥10)		S4d
Statistical diagnostics	AS events per variable (EPV)	50	—	More than adequate sample size		S4h

## Sheet: S4a_AL_Multivariable
Variable	OR	CI_lower	CI_upper	P_value	Interpretation
Intercept	0.009	0.001	0.08	<0.001	Baseline risk
Operative time (hours, continuous)	2.171	1.396	3.453	<0.001	Risk per 1-hour increase in operative time
Birth weight (grams, continuous)	1	1	1.001	0.19	Risk per 1-gram increase in birth weight
Any congenital anomaly (yes vs no)	0.576	0.224	1.361	0.226	Risk in presence vs absence of any anomaly

## Sheet: S4b_AL_Univariate
Variable	OR	CI_lower	CI_upper	P_value	Significant_P_0_1
Operative_Time_cat	0.237	0.082	0.651	<0.01	Yes
Birth_Weight_cat	0.227	0.023	5.054	0.234	No
Any_Anomaly	0.789	0.337	1.744	0.568	No
Gestational_Age_cat	0		7.15253e+70	0.985	No

## Sheet: S4c_AL_Comparison
Analysis	OR	CI_lower	CI_upper	P_value	Interpretation
Operative time as continuous variable	2.015	1.323	3.118	<0.01	Risk per 1-hour increase
Operative time as categorical variable	0.473	0.284	0.778	<0.01	Risk per category increase

## Sheet: S4d_AL_Diagnostics
Diagnostic	Value	Interpretation
Total sample size	201	Number of cases analyzed
Anastomotic leak events	31	Number of outcome events
Predictors in multivariable model	3	Operative time, Birth weight, Any anomaly
Events per variable (EPV)	10.3	Events divided by number of predictors
EPV ≥10 (recommended threshold)	Yes, adequate	Sample size adequacy for logistic regression
Model convergence	Successful	Statistical model fitting status

## Sheet: S4e_AS_Multivariable
Variable	OR	CI_lower	CI_upper	P_value	Interpretation
Intercept	0.334	0.055	1.908	0.222	Baseline risk
Operative time (hours, continuous)	0.93	0.622	1.423	0.729	Risk per 1-hour increase in operative time
Birth weight (grams, continuous)	1.001	1	1.002	<0.01	Risk per 1-gram increase in birth weight
Any congenital anomaly (yes vs no)	0.702	0.357	1.39	0.306	Risk in presence vs absence of any anomaly

## Sheet: S4f_AS_Univariate
Variable	OR	CI_lower	CI_upper	P_value	Significant_P_0_1
Birth_Weight_cat	5.52	0.668	114.826	0.148	No
Any_Anomaly	0.699	0.366	1.346	0.28	No
Operative_Time_cat	1.021	0.387	2.569	0.966	No
Gestational_Age_cat	0		1.21529e+72	0.987	No
Tension_Index	5.39572e+18	0		0.999	No

## Sheet: S4g_AS_Learning_Curve
Comparison	Result	Implication
Birth weight as continuous variable (per gram)	OR = 1.001 (95% CI: 1-1.002, P = <0.001)	Each 1-gram increase in birth weight shows minimal effect on AS risk
Interpretation of learning curve effect	No significant association between birth weight and AS	Supports attenuation of traditional risk factors during learning curve

## Sheet: S4h_AS_Diagnostics
Diagnostic	Value	Interpretation
Total sample size	201	Number of cases analyzed
Anastomotic stricture events	150	Number of outcome events
Stricture rate	74.6%	Proportion of cases with anastomotic stricture
Predictors in multivariable model	3	Operative time, Birth weight, Any anomaly
Events per variable (EPV)	50	Events divided by number of predictors
EPV ≥10 (recommended threshold)	Yes, adequate	Sample size adequacy for logistic regression
Model convergence	Successful	Statistical model fitting status
