# Supplementary material for: Risk factors for anastomotic complications following thoracoscopic repair of type III esophageal atresia in neonates: a single-center retrospective cohort study
Source: Front Pediatr. 2026 Feb 17;14:1743040. doi: 10.3389/fped.2026.1743040 (PMC12953481; doi:10.3389/fped.2026.1743040)
Supplement: Supplementary file 3 [file Table3.xlsx]

## Sheet: S5_Univariable_AL
Predictor	Odds_Ratio	CI_95_Lower	CI_95_Upper	P_Value	Significant
Operative_Time	2.015	1.323	3.118	0.0012	Yes (p<0.1)
Operative_Time_cat	0.237	0.082	0.651	0.0059	Yes (p<0.1)
Gestational_Age	1.136	0.961	1.373	0.1575	No
Birth_Weight	1	1	1.001	0.1801	No
Birth_Weight_cat	0.227	0.023	5.054	0.2338	No
Sex_factor	1.543	0.7	3.607	0.2953	No
Operation_factor	2.051	0.29	9.468	0.3943	No
Any_Anomaly_factor	0.789	0.337	1.744	0.5678	No
Preoperative_CT.measured_Gap_Length	1.082	0.635	1.779	0.7629	No
Intraoperative_Gap_Length	1.027	0.607	1.717	0.9185	No
Surgeon_factor	1.023	0.435	2.275	0.9568	No

## Sheet: S5_Univariable_AS
Predictor	Odds_Ratio	CI_95_Lower	CI_95_Upper	P_Value	Significant
Birth_Weight	1.001	1	1.002	0.001	Yes (p<0.1)
Gestational_Age	1.146	1.011	1.301	0.0329	Yes (p<0.1)
Birth_Weight_cat	5.52	0.668	114.826	0.1481	No
Any_Anomaly_factor	0.699	0.366	1.346	0.2797	No
Surgeon_factor	1.321	0.665	2.735	0.4368	No
Preoperative_CT.measured_Gap_Length	0.85	0.558	1.307	0.4498	No
Intraoperative_Gap_Length	0.869	0.565	1.337	0.5208	No
Sex_factor	0.82	0.421	1.566	0.5517	No
Operative_Time	0.896	0.613	1.34	0.577	No
Operative_Time_cat	1.021	0.387	2.569	0.9656	No
Operation_factor	0.986	0.218	6.887	0.9862	No

## Sheet: S5_Univariable_Recurrent_TEF
Predictor	Odds_Ratio	CI_95_Lower	CI_95_Upper	P_Value	Significant
Sex_factor	0.406	0.119	1.263	0.1258	No
Surgeon_factor	1.921	0.595	6.03	0.2589	No
Gestational_Age	1.064	0.848	1.395	0.6216	No
Birth_Weight	1	0.999	1.001	0.6325	No
Operative_Time	1.158	0.553	2.093	0.6593	No
Preoperative_CT.measured_Gap_Length	0.891	0.378	1.86	0.7746	No
Operative_Time_cat	0.806	0.185	4.14	0.7781	No
Any_Anomaly_factor	1.078	0.315	3.361	0.8988	No
Intraoperative_Gap_Length	0.972	0.443	2.05	0.9414	No
Birth_Weight_cat	690501	0	NA	0.9911	No
Operation_factor	0	NA	2.32037172203402e+77	0.9945	No
