# Supplementary material for: Risk factors for anastomotic complications following thoracoscopic repair of type III esophageal atresia in neonates: a single-center retrospective cohort study
Source: Front Pediatr. 2026 Feb 17;14:1743040. doi: 10.3389/fped.2026.1743040 (PMC12953481; doi:10.3389/fped.2026.1743040)
Supplement: Supplementary file 5 [file Datasheet1.csv]

Variable	Birth_Weight	Gestational_Age	Operative_Time	Preoperative_CT.measured_Gap_Length	Intraoperative_Gap_Length
Birth_Weight	1	0.666	-0.038	0.014	-0.087
Gestational_Age	0.666	1	-0.017	-0.094	-0.195
Operative_Time	-0.038	-0.017	1	0.061	0.195
Preoperative_CT.measured_Gap_Length	0.014	-0.094	0.061	1	0.454
Intraoperative_Gap_Length	-0.087	-0.195	0.195	0.454	1
