# Supplementary material for: Risk factors for anastomotic complications following thoracoscopic repair of type III esophageal atresia in neonates: a single-center retrospective cohort study
Source: Front Pediatr. 2026 Feb 17;14:1743040. doi: 10.3389/fped.2026.1743040 (PMC12953481; doi:10.3389/fped.2026.1743040)
Supplement: Supplementary file 6 [file Datasheet2.csv]

Outcome	Predictors	N	Events	Event_Rate	AIC	BIC	Max_VIF	VIF_Status	HL_p_value	HL_Goodness_of_Fit
Anastomotic_Leak	Operative_Time; Birth_Weight; Any_Anomaly_factorYes	201	31	15.4	167.01	180.22	1.084	No multicollinearity (VIF<5)	0.2054	Good fit (p>0.05)
Anastomotic_Stricture	Birth_Weight; Gestational_Age	201	150	74.6	221.74	231.65	2.42	No multicollinearity (VIF<5)	0.1972	Good fit (p>0.05)
Recurrent_TEF	Respiratory_Anomalies	201	13	6.5	92.32	98.92	NA	Single predictor (VIF not applicable)	NA	Test not performed
